# Supplementary material for: Comprehensive Analysis of Metabolome and Transcriptome in Fruits and Roots of Kiwifruit
Source: Int J Mol Sci. 2023 Jan 9;24(2):1299. doi: 10.3390/ijms24021299 (PMC9861564; doi:10.3390/ijms24021299)
Supplement: Supplementary file 1 [file ijms-24-01299-s001.zip]

Archive with 1 entries (1 files):
- ijms-2111364-supplementary.pdf
